# Supplementary material for: Deconstructing Therapeutic Failure with Inhaled Therapy in Hospitalized Patients: Phenotypes, Risk Profiles, and Clinical Inertia
Source: Biomedicines. 2025 Nov 26;13(12):2892. doi: 10.3390/biomedicines13122892 (PMC12731047; doi:10.3390/biomedicines13122892)
Supplement: Supplementary file 1 [file biomedicines-13-02892-s001.zip]

Archive with 2 entries (2 files):
- biomedicines-3947577-File S2.pdf
- biomedicines-3947577-File S1.pdf
